# Supplementary material for: Identification of Differentially Expressed Proteins in Sugarcane in Response to Infection by Xanthomonas albilineans Using iTRAQ Quantitative Proteomics
Source: Microorganisms. 2020 Jan 3;8(1):76. doi: 10.3390/microorganisms8010076 (PMC7023244; doi:10.3390/microorganisms8010076)
Supplement: Supplementary file 1 [file microorganisms-08-00076-s001.zip]

Archive with 10 entries (9 files):
- Supplemental files-20191216/
- Supplemental files-20191216/Figure S1-20191214.pptx
- Supplemental files-20191216/Figure S2-20191216.pptx
- Supplemental files-20191216/Figure S3-20191214.pptx
- Supplemental files-20191216/Figure S4-20191214.pptx
- Supplemental files-20191216/Table S1-20200102.docx
- Supplemental files-20191216/Table S2-20191106.xlsx
- Supplemental files-20191216/Table S3-20191106.xlsx
- Supplemental files-20191216/Table S4-20191106.xlsx
- Supplemental files-20191216/Table S5-20191216.docx
