# Supplementary material for: Identification of Differentially Expressed Proteins in Sugarcane in Response to Infection by Xanthomonas albilineans Using iTRAQ Quantitative Proteomics
Source: Microorganisms. 2020 Jan 3;8(1):76. doi: 10.3390/microorganisms8010076 (PMC7023244; doi:10.3390/microorganisms8010076)
Supplement: Supplementary file 1 [file microorganisms-08-00076-s001.zip › Supplemental files-20191216/Table S2-20191106.xlsx]

## Sheet: Sheet1
Table S2 Upregulated differentially expressed proteins (DEPs) in sugarcane cultivars LCP85-384 (resistant to leaf scald) and ROC20 (susceptible to leaf scald) after inoculation with Xanthomonas albilineans a
Protein ID	Protein Description	Gene Description	LCP85-384			ROC20
			R0_CK	R48_Xa	log2FC	S0_CK	S48_Xa	log2FC
Cluster-11856.0;orf1	conserved hypothetical protein	-	0.298382	1.86911	2.64712	0.27335	0.862477	1.65774
Cluster-20599.0;orf1	beta-hexosaminidase subunit B2	hexosaminidase	0.652954	1.01989	0.643363	0.793785	1.06599	NS
Cluster-34829.0;	NA	-	0.305595	2.24049	2.87412	0.45385	0.401826	NS
Cluster-44733.0;	NA	shikimate O-hydroxycinnamoyltransferase	0.706372	1.27016	0.846515	0.836158	1.13963	NS
Cluster-4871.101959;	NA	peroxidase	0.848406	1.52018	0.841416	1.00888	0.818271	NS
Cluster-4871.104430;orf1	hypothetical protein	-	0.581741	1.13765	0.967606	0.680467	0.849134	NS
Cluster-4871.110464;	NA	-	0.63285	1.03252	0.706234	0.653554	0.817073	NS
Cluster-4871.119964;	NA	eukaryotic translation initiation factor 2C	0.487781	1.00565	1.04382	0.487781	0.860169	0.818387
Cluster-4871.125549;orf1	hypothetical protein	-	0.542008	1.16673	1.10608	0.655055	1.4167	1.11285
Cluster-4871.134225;orf1	hypothetical protein	-	0.663877	1.19199	0.844388	0.852162	0.76634	NS
Cluster-4871.134958;	NA	-	0.545884	1.01726	0.898025	0.62753	0.916667	NS
Cluster-4871.13787;orf1	photosystem I P700 apoprotein A1 (chloroplast)	photosystem I P700 chlorophyll a apoprotein A1	0.584799	1.03941	0.829755	0.692458	0.920126	NS
Cluster-4871.139661;orf1	hypothetical protein	-	0.563645	0.987374	0.808809	0.569094	0.882576	0.633054
Cluster-4871.143463;	NA	glyceraldehyde 3-phosphate dehydrogenase	0.450547	1.13062	1.32737	0.432267	1.00732	1.22052
Cluster-4871.159982;	NA	nucleolin	0.463139	0.713258	0.622978	2.17672	1.34156	-0.698249
Cluster-4871.163019;	NA	-	0.760603	1.48391	0.964185	0.660404	1.47011	1.15451
Cluster-4871.163946;orf1	LOC100283035 isoform X1	-	0.544304	0.968391	0.831177	0.816456	0.795977	NS
Cluster-4871.164054;	NA	uracil phosphoribosyltransferase	0.771579	1.25135	0.697601	0.847719	1.06396	NS
Cluster-4871.164055;orf1	hypothetical protein	uracil phosphoribosyltransferase	0.706375	1.34088	0.924676	0.678506	0.81417	NS
Cluster-4871.178354;orf1	hypothetical protein	-	0.505667	1.1401	1.1729	0.471	0.91342	0.955551
Cluster-4871.183059;orf1	disease resistance protein RPM1-like	-	0.748571	1.40176	0.905027	0.234667	0.647768	1.46486
Cluster-4871.183445;orf1	hypothetical protein	-	0.913604	1.91125	1.06487	0.780787	0.393189	-0.989706
Cluster-4871.184274;	NA	target of rapamycin complex subunit LST8	0.854216	1.30382	0.610075	1.0264	1.01073	NS
Cluster-4871.185736;	NA	-	0.471658	1.23854	1.39282	0.599196	0.633694	NS
Cluster-4871.192737;	NA	-	0.951489	1.95683	1.04026	0.795869	0.877698	NS
Cluster-4871.198518;orf1	hypothetical protein	-	0.655025	1.05795	0.691651	0.656965	1.13724	0.791649
Cluster-4871.198792;orf1	ras-related protein Rab-6A isoform X1	Ras-related protein Rab-6A	0.583554	0.964596	0.72506	0.619981	0.980859	0.661822
Cluster-4871.200140;orf1	purple acid phosphatase 2-like		0.526667	0.869294	0.722954	1.54333	1.15764	NS
Cluster-4871.201309;orf1	hypothetical protein	translation initiation factor 3 subunit A	0.718333	1.07901	0.586986	0.648333	0.88642	NS
Cluster-4871.205840;orf1	hypothetical protein	-	0.686744	1.03511	0.591937	0.734428	1.0598	NS
Cluster-4871.206742;	NA	-	0.681524	1.92079	1.49486	0.406002	0.525723	NS
Cluster-4871.20863;	NA	xylan 1,4-beta-xylosidase	0.762012	1.20143	0.656862	1.28529	1.07754	NS
Cluster-4871.209010;orf1	hypothetical protein	-	0.567455	0.871274	0.618619	0.62391	1.00768	NS
Cluster-4871.210163;orf1	hypothetical protein	nucleoprotein TPR	0.7879	1.19328	0.598845	0.883598	1.12465	NS
Cluster-4871.213110;orf1	hypothetical protein	diacylglycerol kinase (ATP)	0.477987	0.772406	0.692386	0.441576	0.68239	0.627936
Cluster-4871.214300;orf1	hypothetical protein	heterogeneous nuclear ribonucleoprotein A1/A3	0.718153	1.19785	0.738087	1.03916	0.874529	NS
Cluster-4871.217910;	NA	5'-AMP-activated protein kinase, catalytic alpha subunit	0.898623	1.35884	0.596592	0.942149	0.959184	NS
Cluster-4871.221792;orf1	chaperone protein	ATP-dependent Clp protease ATP-binding subunit ClpC	0.843522	1.34101	0.668826	0.810566	1.07066	NS
Cluster-4871.224336;orf1	unknown [Zea mays]	(S)-2-hydroxy-acid oxidase	0.739224	1.21227	0.713633	0.689673	0.796734	NS
Cluster-4871.231017;orf1	hypothetical protein	cullin 4	0.526118	0.961469	0.486985	0.570745	0.965198	0.757978
Cluster-4871.231801;	NA	-	0.163593	0.771193	2.23698	0.140942	0.730041	2.37288
Cluster-4871.233227;orf1	hypothetical protein	THO complex subunit 4	0.700476	1.06009	0.597775	0.616882	0.919127	NS
Cluster-4871.235657;orf1	PREDICTED: auxin-repressed 12.5 kDa protein [Setaria italica]	-	0.777272	1.42956	0.879081	0.721794	1.04108	NS
Cluster-4871.235701;	NA	-	0.358124	1.10142	1.62083	0.268497	0.809843	1.59274
Cluster-4871.238841;orf1	uncharacterized protein LOC100304283 isoform X1	-	0.659914	1.00378	0.605089	0.676748	0.946073	NS
Cluster-4871.239321;orf1	hypothetical protein	-	0.332724	0.838844	1.33408	0.238617	0.919273	1.94579
Cluster-4871.241555;orf1	hypothetical protein	pyruvate kinase	0.326294	0.929282	1.50994	0.302553	0.995984	1.71893
Cluster-4871.243168;orf1	hypothetical protein	-	0.418621	1.01602	1.27921	1.51706	1.14798	NS
Cluster-4871.243737;orf1	serine/threonine-protein kinase SAPK2-like isoform X1	serine/threonine-protein kinase SRK2	0.484675	1.05856	1.12702	0.438095	1.08449	1.3077
Cluster-4871.244325;orf1	hypothetical protein	oxalate--CoA ligase	0.796319	1.2394	0.638221	0.897333	0.783858	NS
Cluster-4871.244582;orf1	COPII coat assembly protein SEC16	-	0.483402	0.900848	0.898061	0.497394	1.08339	1.1231
Cluster-4871.244607;orf1	hypothetical protein	large subunit ribosomal protein L19e	0.715138	1.10462	0.627252	0.83757	0.993435	NS
Cluster-4871.245933;orf1	hypothetical protein	-	0.636988	1.03792	0.704362	0.63199	0.948104	0.585143
Cluster-4871.247240;orf1	calcium-dependent protein kinase 3-like isoform X1	calcium-dependent protein kinase	0.400237	0.747634	0.901479	0.623686	0.708991	NS
Cluster-4871.247451;orf1	hypothetical protein	-	0.58993	0.970692	0.71847	0.712755	0.986714	NS
Cluster-4871.248472;	NA	signal recognition particle subunit SRP54	0.7454	1.13289	0.60392	0.880937	0.983825	NS
Cluster-4871.249909;orf1	cytochrome P450 72A15-like	-	0.292474	0.886704	1.60014	0.269949	0.754682	1.48318
Cluster-4871.250669;orf1	hypothetical protein	CCR4-NOT complex subunit CAF16	0.613965	0.941282	0.61647	0.659352	0.848462	NS
Cluster-4871.251809;orf1	hypothetical protein	-	0.697291	1.31001	0.909745	0.57715	0.841594	NS
Cluster-4871.252317;orf1	ferritin-1, chloroplastic [Zea mays]	ferritin heavy chain	0.914403	1.37497	0.588494	0.832865	0.895983	NS
Cluster-4871.256011;orf1	hypothetical protein	-	0.985488	1.55323	0.65636	0.941505	0.870855	NS
Cluster-4871.258866;orf1	hypothetical protein	-	0.932844	1.45389	0.640207	0.742594	0.72836	NS
Cluster-4871.263035;	NA	-	0.315396	0.813655	1.36725	0.486796	1.1004	1.17664
Cluster-4871.263053;orf1	unknown [Zea mays]	small subunit ribosomal protein S28e	0.76458	1.24658	0.705231	1.18994	0.922374	NS
Cluster-4871.265100;	NA	cohesin complex subunit SCC1	0.803079	1.24345	0.63073	0.822187	0.978277	NS
Cluster-4871.267573;orf1	hypothetical protein	4-aminobutyrate--pyruvate transaminase	0.403961	0.761741	0.915086	0.287775	0.752577	1.3869
Cluster-4871.269876;	NA	tryptophanyl-tRNA synthetase	0.467345	0.961224	1.04039	0.447813	1.13651	1.34364
Cluster-4871.275570;orf1	Os10g0553800 [Oryza sativa Japonica Group]	-	0.539975	0.951691	0.817599	0.683477	0.916908	NS
Cluster-4871.276255;orf1	hypothetical protein	-	0.237489	0.881324	1.89181	0.323305	1.16384	1.84793
Cluster-4871.278138;orf1	ubiquitin-activating enzyme E1	ubiquitin-activating enzyme E1	0.606897	1.46014	1.26659	0.725575	0.806763	NS
Cluster-4871.284159;orf1	hypothetical protein	ATP-binding protein involved in chromosome partitioning	0.570115	0.924152	0.696877	0.478161	0.694611	NS
Cluster-4871.284348;	NA	-	0.31509	0.958955	1.6057	0.321345	0.940299	1.549
Cluster-4871.288961;	NA	-	0.704523	1.08345	0.620921	0.651723	1.07835	0.726488
Cluster-4871.289255;orf1	lipid transfer protein	-	0.793978	1.27474	0.683028	0.983624	0.711816	NS
Cluster-4871.292606;orf1	hypothetical protein	glutathione S-transferase	0.752646	1.20502	0.679014	0.798357	0.819233	NS
Cluster-4871.296633;orf1	hypothetical protein	-	0.471384	1.12247	1.25171	0.609434	1.0303	0.757527
Cluster-4871.305904;	NA	amidophosphoribosyltransferase	0.480984	1.10444	1.19926	0.475391	0.980741	1.04476
Cluster-4871.310400;	NA	peroxisomal enoyl-CoA hydratase 2	0.865566	1.32091	0.609817	1.28223	1.05642	NS
Cluster-4871.313262;	NA	nuclear pore complex protein Nup93	0.473429	1.07845	1.18774	0.517182	0.992185	0.939936
Cluster-4871.313888;orf1	uncharacterized protein	peroxidase	0.887075	1.48381	0.742177	0.807483	0.579844	NS
Cluster-4871.316854;orf2	mitochondrial uncoupling protein 2	solute carrier family 25 (mitochondrial uncoupling protein), member 8/9	0.503509	0.922849	0.874077	0.365192	0.769086	1.07449
Cluster-4871.318401;orf1	hypothetical protein	-	0.246107	1.01741	2.04755	0.217303	0.956157	2.13754
Cluster-4871.32571;	NA	carboxymethylenebutenolidase	0.683564	1.15797	0.760444	0.822581	0.686747	NS
Cluster-4871.328189;orf1	electron transfer flavoprotein subunit alpha, mitochondrial	electron transfer flavoprotein alpha subunit	0.499941	1.10962	1.15024	0.472212	0.883433	0.903684
Cluster-4871.335214;orf1	hypothetical protein	-	0.459198	1.30335	1.50504	0.431763	1.38647	1.68311
Cluster-4871.335602;orf1	hypothetical protein	UBX domain-containing protein 1	0.925956	1.68303	0.862049	1.04063	2.95581	NS
Cluster-4871.336271;orf1	hypothetical protein	-	0.793333	1.2852	0.695999	0.643889	1.06595	NS
Cluster-4871.337447;orf1	hypothetical protein	-	1.09093	1.76226	0.691872	0.807791	1.25053	NS
Cluster-4871.339373;orf1	hypothetical protein	-	0.355926	0.952381	1.41996	0.332336	0.903401	1.44273
Cluster-4871.340096;orf1	hypothetical protein	-	0.989123	1.54916	0.647264	0.463852	0.932854	1.00799
Cluster-4871.341601;	NA	glutathione S-transferase	0.646308	1.02403	0.663962	1.23394	0.972921	NS
Cluster-4871.342179;orf1	glucan endo-1,3-beta-glucosidase 3-like	-	0.623246	0.97108	0.639787	0.554309	1.02698	0.88965
Cluster-4871.348305;	NA	acetylornithine deacetylase	0.49737	0.855298	0.782109	0.487088	0.910942	0.903179
Cluster-4871.361880;orf1	proliferating cell nuclear antigen	proliferating cell nuclear antigen	0.78401	1.45525	0.892325	0.751128	0.905966	NS
Cluster-4871.362161;orf1	hypothetical protein	2-oxoisovalerate dehydrogenase E2 component (dihydrolipoyl transacylase)	0.678112	1.02157	0.591188	0.54578	1.05626	0.952573
Cluster-4871.368457;orf1	hypothetical protein	translation initiation factor 3 subunit K	0.663818	1.03394	0.6393	0.709402	0.955872	NS
Cluster-4871.369902;orf1	folate synthesis bifunctional protein, mitochondrial-like	-	0.55491	0.83727	0.593441	0.526647	0.844269	0.680866
Cluster-4871.373732;orf1	hypothetical protein SHCRBa_028_E10_F_330	-	0.550117	1.53667	1.482	0.379176	1.03486	1.44849
Cluster-4871.375828;orf2	hypothetical protein	-	0.526064	0.926073	0.815888	0.446323	0.735644	NS
Cluster-4871.38543;orf1	hypothetical protein	peroxidase	0.696199	1.18229	0.764009	1.08182	0.73412	NS
Cluster-4871.393000;orf1	hypothetical protein	-	0.324252	0.91938	1.50355	0.365288	1.0093	1.46625
Cluster-4871.393942;orf1	hypothetical protein precursor	peroxidase	0.589389	1.22881	1.05997	0.717416	0.875412	NS
Cluster-4871.398401;orf1	eukaryotic translation initiation factor 5A-like	translation initiation factor 5A	0.578326	0.871948	0.59236	1.453	1.19989	NS
Cluster-4871.404267;	NA	RuvB-like protein 1 (pontin 52)	0.581699	1.06917	0.878141	0.45098	0.869167	0.946568
Cluster-4871.409625;orf1	hypothetical protein	alpha-L-fucosidase	0.335698	1.13916	1.76273	0.377743	1.07767	1.51244
Cluster-4871.40966;	NA	-	0.730016	1.11416	0.609958	1.0762	1.07225	NS
Cluster-4871.42724;orf1	uncharacterized protein LOC101757061 isoform X1	-	0.593901	0.901515	0.602129	0.188708	0.481061	1.35007
Cluster-4871.432784;orf1	hypothetical protein	peroxidase	0.763932	1.15373	0.594794	0.640093	0.876078	NS
Cluster-4871.49646;orf1	LOC100283627 [Zea mays]	-	0.800326	1.2198	0.607983	0.98044	0.869575	NS
Cluster-4871.75028;orf1	hypothetical protein	-	0.92022	1.39553	0.600766	0.828547	0.713716	NS
Cluster-4871.85640;orf1	hypothetical protein	beta-glucosidase	0.763914	1.16249	0.605732	0.946177	0.966565	NS
Cluster-4871.93965;orf1	uncharacterized protein LOC101778698 [Setaria italica]	-	0.474826	1.47305	1.63334	0.513889	1.10779	1.10816
Cluster-5454.1;orf1	hypothetical protein	chitinase	0.626878	1.3599	1.11725	0.70082	0.800736	NS
Cluster-11369.0;	NA	-	0.539315	3.18803	NS	0.327826	0.700142	1.09472
Cluster-23946.0;orf1	NADH dehydrogenase subunit F, partial (chloroplast) [Aristida stipoides]	NAD(P)H-quinone oxidoreductase subunit 5	1.23368	0.907783	NS	0.786369	1.25888	0.678866
Cluster-4871.130002;orf1	hypothetical protein	RING finger protein 113A	0.924789	0.942794	NS	0.825511	1.23872	0.585495
Cluster-4871.144362;orf1	hypothetical protein	-	0.839009	1.19455	NS	0.721878	1.09339	0.598974
Cluster-4871.144606;	NA	-	1.1773	1.47766	NS	0.707856	1.25945	0.831266
Cluster-4871.145263;orf1	TPA: putative thaumatin domain family protein [Zea mays]	-	1.29296	1.27409	NS	0.615795	0.92615	0.588795
Cluster-4871.146418;orf1	UDP-glycosyltransferase 73C6-like	-	0.789683	1.05825	NS	0.673611	1.01294	0.588568
Cluster-4871.149544;orf1	hypothetical protein	-	1.26705	1.16769	NS	0.183712	0.782209	1.50514
Cluster-4871.167338;orf1	thioredoxin M1, chloroplastic-like	thioredoxin 1	0.697662	0.878711	NS	0.600326	1.02417	0.770641
Cluster-4871.175326;orf1	hypothetical protein	thioredoxin 1	1.10063	1.29876	NS	0.361635	0.90272	1.31974
Cluster-4871.175524;orf1	hypothetical protein	-	0.66954	0.967172	NS	0.750774	1.32365	0.818075
Cluster-4871.181629;orf2	uncharacterized protein LOC100384325 isoform X1, partial [Zea mays]	-	0.666775	0.961576	NS	0.627106	1.02692	0.711545
Cluster-4871.188929;orf1	unknown [Zea mays]	3-hydroxyisobutyryl-CoA hydrolase	0.762846	1.06277	NS	0.442688	1.02381	1.20959
Cluster-4871.190922;	NA	LETM1 and EF-hand domain-containing protein 1, mitochondrial	0.563272	0.473282	NS	0.212691	0.458015	1.10664
Cluster-4871.194139;orf1	AKIN gamma [Zea mays]	-	0.815088	0.970686	NS	0.762574	1.17604	0.624992
Cluster-4871.204466;	NA	manganese-transporting P-type ATPase	0.575608	0.863201	NS	0.488877	0.81366	0.734955
Cluster-4871.210360;orf1	probable polyribonucleotide nucleotidyltransferase 1, chloroplastic	polyribonucleotide nucleotidyltransferase	0.648454	0.960344	NS	0.552495	0.858014	0.635041
Cluster-4871.213250;orf2	LOC100286373 [Zea mays]	NADH:ubiquinone reductase (non-electrogenic)	0.708333	0.988239	NS	0.565278	1.01512	0.84462
Cluster-4871.216117;orf1	hypothetical protein	-	0.784127	1.095	NS	0.60127	1	0.733915
Cluster-4871.218385;orf1	hypothetical protein	-	0.640836	0.915344	NS	0.632226	1.0582	0.743101
Cluster-4871.222427;orf1	hypothetical protein	-	1.11413	1.00369	NS	0.593883	1.13274	0.931571
Cluster-4871.225976;orf1	LOC100283015 [Zea mays]	5-methylthioribose kinase	0.688751	0.923387	NS	0.543866	0.823925	0.599261
Cluster-4871.228049;	NA	elongation factor 2	0.719199	0.86696	NS	0.569106	0.978876	0.782429
Cluster-4871.228319;orf1	hypothetical protein	-	0.639188	0.641204	NS	1.02987	1.61343	0.647667
Cluster-4871.237649;	NA	light-harvesting complex I chlorophyll a/b binding protein 1	1.38566	0.683838	NS	0.866166	1.45343	0.746742
Cluster-4871.239632;	NA	-	1.26702	1.3823	NS	0.593341	1.02035	0.782123
Cluster-4871.242516;	NA	-	1.04239	0.952656	NS	0.640534	1.06034	0.727184
Cluster-4871.243021;orf1	hypothetical protein	tropinone reductase I	0.959934	1.16657	NS	0.477902	0.785975	0.71777
Cluster-4871.244053;orf1	hypothetical protein	H+-transporting ATPase	0.657273	0.966436	NS	0.599668	0.899967	0.585707
Cluster-4871.245178;orf1	50S ribosomal protein L5 isoform X1	-	0.6423	0.930375	NS	0.750312	1.12846	0.588793
Cluster-4871.248542;orf1	hypothetical protein	nitric oxide synthase-interacting protein	0.759804	1.06379	NS	0.518791	1.00274	0.950728
Cluster-4871.254724;orf1	uncharacterized protein LOC100381436 [Zea mays]	L-galactono-1,4-lactone dehydrogenase	0.842907	0.842784	NS	0.854849	1.41495	0.727009
Cluster-4871.258182;orf1	hypothetical protein	-	0.937689	1.13278	NS	0.710526	1.08728	0.613763
Cluster-4871.262977;	NA	light-harvesting complex I chlorophyll a/b binding protein 3	0.95887	1.03014	NS	0.773154	1.17365	0.602169
Cluster-4871.263804;orf1	hypothetical protein	-	0.735775	0.933333	NS	0.645562	0.980351	0.602743
Cluster-4871.264083;	NA	-	1.10945	0.968972	NS	0.64941	0.997784	0.619598
Cluster-4871.269498;orf1	hypothetical protein	-	0.775709	0.786735	NS	0.72695	1.13027	0.636741
Cluster-4871.275846;	NA	succinate dehydrogenase (ubiquinone) flavoprotein subunit	0.432519	0.632993	NS	0.394596	0.670512	0.764887
Cluster-4871.279702;	NA	4-alpha-glucanotransferase	0.705674	0.728571	NS	0.640071	1.05986	0.727575
Cluster-4871.282453;	NA	spermidine synthase	1.3657	0.915344	NS	0.494067	0.780952	0.660528
Cluster-4871.283132;	NA	beta-glucosidase	0.673627	0.914051	NS	0.707657	1.12332	0.666646
Cluster-4871.283218;	NA	-	0.856956	1.06667	NS	0.708097	1.07399	0.600961
Cluster-4871.284472;	NA	-	0.632809	0.85706	NS	0.442808	0.82067	0.890119
Cluster-4871.291736;	NA	ubiquitin-activating enzyme E1	0.789264	0.933516	NS	0.498005	1.09383	1.13516
Cluster-4871.300767;orf1	hypothetical protein	-	0.762931	0.753086	NS	0.70977	1.17854	0.731574
Cluster-4871.309585;	NA	long-chain acyl-CoA synthetase	0.632323	0.793435	NS	0.416162	0.969713	1.22041
Cluster-4871.344460;	NA	calreticulin	0.765432	1.02833	NS	0.733882	1.22568	0.739968
Cluster-4871.344626;orf1	hypothetical protein	peroxidase	1.00021	1.40962	NS	0.785549	1.24531	0.664726
Cluster-4871.363170;orf1	beta-hexosaminidase 3-like	hexosaminidase	0.668449	0.880342	NS	0.513369	1.04701	1.02821
Cluster-4871.70579;orf1	hypothetical protein	mitochondrial import inner membrane translocase subunit TIM13	1.51148	1.21355	NS	0.555407	0.899403	0.695423
Cluster-4871.97446;orf1	hypothetical protein	chitinase	0.932978	1.19781	NS	0.569463	1.03279	0.858869
a NA = not available; NS = non significant
