# Supplementary material for: Identification of Differentially Expressed Proteins in Sugarcane in Response to Infection by Xanthomonas albilineans Using iTRAQ Quantitative Proteomics
Source: Microorganisms. 2020 Jan 3;8(1):76. doi: 10.3390/microorganisms8010076 (PMC7023244; doi:10.3390/microorganisms8010076)
Supplement: Supplementary file 1 [file microorganisms-08-00076-s001.zip › Supplemental files-20191216/Table S3-20191106.xlsx]

## Sheet: Sheet1
Table S3 Downregulated differentially expressed proteins (DEPs) in sugarcane cultivars LCP85-384 (resistant to leaf scald) and ROC20 (susceptible to leaf scald) after inoculation with Xanthomonas albilineans a
Protein ID	Protein Description	Gene Description	LCP85-384			ROC20
			R0_CK	R48_Xa	log2FC	S0_CK	S48_Xa	log2FC
Cluster-42698.0;	NA	-	1.58025	1.0386	-0.605515	0.777778	0.77193	NS
Cluster-4871.118622;	NA	cysteine synthase A	1.33569	0.568943	-1.23123	1.25295	0.428479	-1.54803
Cluster-4871.142334;orf1	TPA: putative glycolipid transfer protein (GLTP) family protein	-	1.13858	0.704545	-0.692467	0.871411	0.537879	-0.696072
Cluster-4871.148300;orf1	hypothetical protein	dephospho-CoA kinase	1.0622	0.374018	-1.50587	1.00932	0.383915	-1.39453
Cluster-4871.158493;orf1	uncharacterized protein LOC100193521 isoform X1	trafficking protein particle complex subunit 3	0.941303	0.611413	-0.622512	1.00379	0.615489	-0.705656
Cluster-4871.159982;	NA	nucleolin	0.463139	0.713258	0.622978	2.17672	1.34156	-0.698249
Cluster-4871.173568;orf1	hypothetical protein	ubiquitin-conjugating enzyme E2 D	1.08581	0.662667	-0.712412	1.09816	0.798133	NS
Cluster-4871.176472;orf1	hypothetical protein	D-aminoacyl-tRNA deacylase	1.0462	0.682627	-0.615995	1.19059	0.563536	-1.0791
Cluster-4871.179763;orf1	flowering locus K homology domain	poly(rC)-binding protein 3/4	0.913506	0.45705	-0.999062	0.952761	0.345759	-1.46235
Cluster-4871.182909;orf1	hypothetical protein	homogentisate 1,2-dioxygenase	1.07212	0.511252	-1.06836	1.13237	0.367089	-1.62514
Cluster-4871.183445;orf1	hypothetical protein	-	0.913604	1.91125	1.06487	0.780787	0.393189	-0.989706
Cluster-4871.185313;orf1	hypothetical protein	ATP-dependent metalloprotease	1.01222	0.650185	-0.6386	0.943689	0.540119	-0.805034
Cluster-4871.192376;orf1	hypothetical protein	ATP-dependent RNA helicase DOB1	1.03455	0.455501	-1.18347	0.85729	0.377475	-1.1834
Cluster-4871.207446;	NA	large subunit ribosomal protein L6e	1.23759	0.760948	-0.701662	0.899527	0.946435	NS
Cluster-4871.209425;orf1	hypothetical protein	-	1.01087	0.626059	-0.691233	0.98487	0.729873	NS
Cluster-4871.218523;orf1	TPA: 30 Sribosomal protein	small subunit ribosomal protein S13	0.820469	0.340608	-1.26834	1.08205	0.391751	-1.46575
Cluster-4871.223310;	NA	-	1.14761	0.624204	-0.878537	1.23069	0.56051	-1.13466
Cluster-4871.226640;orf1	predicted protein [Hordeum vulgare subsp. vulgare]	glutathione S-transferase	1.28193	0.781642	-0.713738	0.997258	0.81628	NS
Cluster-4871.227287;orf1	hypothetical protein	-	1.94515	1.13292	-0.779828	0.586498	0.42229	NS
Cluster-4871.228232;orf2	hypothetical protein		1.19662	0.788313	-0.602125	1.08756	1.04704	NS
Cluster-4871.228766;	NA	large subunit ribosomal protein L7e	1.20667	0.76405	-0.659289	0.901081	1.13429	NS
Cluster-4871.232576;	NA	pyroglutamyl-peptidase	1.25568	0.425844	-1.56007	1.1743	0.441997	-1.40969
Cluster-4871.233019;orf2	hypothetical protein	aarF domain-containing kinase	1.04456	0.623932	-0.74344	1.14011	0.553419	-1.04273
Cluster-4871.233788;orf1	hypothetical protein	-	1.05511	0.63253	-0.738187	1.10487	0.73494	-0.588177
Cluster-4871.234053;	NA	alpha-N-arabinofuranosidase	1.08422	0.679226	-0.674697	1.13023	0.643025	-0.813667
Cluster-4871.234725;orf1	hypothetical protein	acetylajmaline esterase	1.49903	0.982496	-0.609504	1.26894	1.12709	NS
Cluster-4871.236471;orf1	jasmonate-induced protein homolog	-	1.53283	0.991817	-0.628048	0.692349	0.872524	NS
Cluster-4871.236791;orf1	hypothetical protein	adenylyl-sulfate reductase (glutathione)	1.17224	0.710238	-0.72289	1.10372	0.566628	-0.961898
Cluster-4871.237470;orf1	unknown [Zea mays]	light-harvesting complex I chlorophyll a/b binding protein 4	1.19924	0.792071	-0.59842	1.02553	1.13613	NS
Cluster-4871.237935;orf2	hypothetical protein	-	1.17509	0.761779	-0.625324	1.0601	1.02224	NS
Cluster-4871.237948;orf1	hypothetical protein	-	1.17285	0.594781	-0.979592	1.10587	0.490404	-1.17314
Cluster-4871.237971;orf1	hypothetical protein	photosystem II 10kDa protein	1.33253	0.721493	-0.885108	0.983409	1.10745	NS
Cluster-4871.238350;orf1	hypothetical protein	light-harvesting complex II chlorophyll a/b binding protein 1	1.21435	0.783433	-0.632299	1.11375	1.35765	NS
Cluster-4871.238973;orf1	hypothetical protein	-	1.16344	0.66035	-0.817091	1.1843	0.607872	-0.962198
Cluster-4871.240672;	NA	-	1.48917	0.967566	-0.622072	0.754726	0.972538	NS
Cluster-4871.241070;orf1	glycine--tRNA ligase 2, chloroplastic/mitochondrial-like, partial	glycyl-tRNA synthetase	0.943671	0.535662	-0.81696	0.910706	0.621543	NS
Cluster-4871.241847;orf1	hypothetical protein	large subunit ribosomal protein L27Ae	1.02925	0.566897	-0.860429	1.00064	1.30104	NS
Cluster-4871.242551;	NA	-	1.00989	0.592508	-0.769287	1.14119	0.76682	NS
Cluster-4871.244789;orf1	glutamate decarboxylase-like	glutamate decarboxylase	1.37312	0.713725	-0.944019	0.87434	0.837255	NS
Cluster-4871.245134;	NA	-	1.2922	0.808843	-0.6759	0.919876	0.836908	NS
Cluster-4871.246892;orf1	hypothetical protein	-	1.07539	0.461131	-1.22161	0.742814	0.39576	-0.908376
Cluster-4871.250220;orf1	LOC100282153 [Zea mays]	-	0.975975	0.634623	-0.620945	0.980454	0.563182	-0.799848
Cluster-4871.251268;	NA	Dr1-associated corepressor	0.960615	0.291507	-1.72043	0.881364	0.251529	-1.80901
Cluster-4871.251765;orf1	unknown [Zea mays]	peptidylprolyl isomerase	0.955462	0.392978	-1.28175	0.948341	0.401755	-1.23909
Cluster-4871.259536;orf1	60 Sribosomal protein L27-3-like	-	1.11462	0.606667	-0.877582	0.968379	1.36267	NS
Cluster-4871.261719;	NA	SWI/SNF-related matrix-associated actin-dependent regulator of chromatin subfamily A member 2/4	1.06933	0.480113	-1.15525	1.00172	0.373309	-1.42403
Cluster-4871.263040;	NA	-	1.01145	0.361611	-1.48392	0.964897	0.2885	-1.7418
Cluster-4871.264383;	NA	acylaminoacyl-peptidase	1.3969	0.906566	-0.623741	0.63082	0.512626	NS
Cluster-4871.268158;orf1	hypothetical protein isoform X1	-	1.10385	0.735107	-0.586522	0.880235	0.784151	NS
Cluster-4871.269498;orf2	hypothetical protein	-	1.08138	0.55421	-0.964373	1.15419	0.502884	-1.19858
Cluster-4871.287303;orf1	hypothetical protein	D-lactate dehydratase	1.39448	0.825875	-0.755729	0.770546	0.672117	NS
Cluster-4871.288219;	NA	-	1.156	0.731331	-0.660548	1.02356	0.919483	NS
Cluster-4871.288803;	NA	F-type H+-transporting ATPase subunit a	1.33425	0.764902	-0.80268	1.14864	1.07535	NS
Cluster-4871.288808;	NA	-	1.35545	0.858989	-0.658062	1.05093	1.10615	NS
Cluster-4871.308103;orf1	cis-zeatin O-glucosyltransferase	cis-zeatin O-glucosyltransferase	0.998382	0.370107	-1.43165	1.03641	0.431791	-1.26319
Cluster-4871.316615;orf1	hypothetical protein	-	1.12641	0.697012	-0.69248	1.11582	0.680359	-0.713735
Cluster-4871.319649;orf1	hypothetical protein	-	1.01125	0.543684	-0.895298	1.03862	0.607679	-0.773286
Cluster-4871.342190;orf1	hypothetical protein	-	1.04996	0.528853	-0.989395	1.22831	0.553763	-1.14933
Cluster-4871.358828;	NA	D-cysteine desulfhydrase	1.04399	0.361494	-1.53007	0.949772	0.372931	-1.34867
Cluster-4871.434571;orf1	Os03g0795300 [Oryza sativa Japonica Group]	-	0.969744	0.558764	-0.795365	0.95879	0.55704	-0.783433
Cluster-4871.72727;orf1	hypothetical protein	-	0.946997	0.493798	-0.939438	1.11004	0.714987	-0.634618
Cluster-28686.0;orf1	hypothetical protein	-	0.813769	1.08693	NS	1.41704	0.817529	-0.793537
Cluster-4871.105438;orf1	hypothetical protein	SWI/SNF related-matrix-associated actin-dependent regulator of chromatin subfamily C	1.11633	1.03202	NS	1.32494	0.854552	-0.63269
Cluster-4871.142674;	NA	serine carboxypeptidase-like clade II	0.605905	0.541237	NS	0.583455	0.335052	-0.800239
Cluster-4871.157568;	NA	-	1.08479	0.98209	NS	0.819396	0.537811	-0.607462
Cluster-4871.159493;orf1	putative serine peptidase S28 family protein	-	0.924695	1.20692	NS	1.28876	0.835214	-0.625765
Cluster-4871.161659;orf1	hypothetical protein	-	0.791186	0.539804	NS	0.755449	0.487867	-0.630845
Cluster-4871.167411;orf1	hypothetical protein	-	1.00748	0.952339	NS	1.10464	0.725007	-0.607512
Cluster-4871.176203;orf1	hypothetical protein	-	1.156	1.442	NS	1.05192	0.686508	-0.615671
Cluster-4871.178184;orf1	hypothetical protein	-	0.872495	1.24394	NS	1.35398	0.859838	-0.655066
Cluster-4871.181803;	NA	histidinol dehydrogenase	1.05369	0.716734	NS	1.09811	0.631033	-0.799237
Cluster-4871.18275;	NA	2-carboxy-D-arabinitol-1-phosphatase	0.833333	0.878333	NS	1.40588	0.765	-0.877944
Cluster-4871.191997;orf1	peptidyl-prolyl cis-trans isomerase 8-like isoform X3	peptidyl-prolyl isomerase G (cyclophilin G)	1.10936	0.868817	NS	1.28538	0.702688	-0.871239
Cluster-4871.196844;orf1	hypothetical protein	-	0.875301	0.943413	NS	1.19127	0.701149	-0.764705
Cluster-4871.197318;	NA	phosphoethanolamine N-methyltransferase	1.08919	0.834283	NS	1.15467	0.716999	-0.687439
Cluster-4871.198839;	NA	RNA polymerase-associated protein CTR9	1.09669	1.00045	NS	1.2641	0.785908	-0.68568
Cluster-4871.204169;orf1	hypothetical protein	-	0.985838	0.797366	NS	0.958584	0.567376	-0.7566
Cluster-4871.204205;	NA	Ran-binding protein 3	1.02626	0.936232	NS	1.26263	0.713043	-0.824366
Cluster-4871.204674;	NA	-	1.27468	1.09965	NS	1.20315	0.704586	-0.771967
Cluster-4871.210145;orf1	putative RING zinc finger domain superfamily protein	-	0.956215	0.826161	NS	1.05932	0.687219	-0.624299
Cluster-4871.212509;orf1	hypothetical protein	-	0.942135	1.19767	NS	1.14099	0.74677	-0.611556
Cluster-4871.213477;	NA	-	1.04589	0.875062	NS	1.042	0.689383	-0.595974
Cluster-4871.217263;orf1	hypothetical protein	-	0.968719	0.655084	NS	1.02042	0.618532	-0.72224
Cluster-4871.222548;orf2	hypothetical protein	-	1.02259	0.984705	NS	1.49695	0.989879	-0.5967
Cluster-4871.222797;orf1	proteasome subunit alpha type [Zea mays]	20S proteasome subunit alpha 2	0.690672	0.650378	NS	0.703504	0.440441	-0.67561
Cluster-4871.224877;orf1	hypothetical protein	protein phosphatase 1A	0.947985	0.884774	NS	1.24615	0.804115	-0.632008
Cluster-4871.229106;	NA	LETM1 and EF-hand domain-containing protein 1, mitochondrial	0.886711	0.744594	NS	0.872443	0.520196	-0.746006
Cluster-4871.230638;orf1	glycine-rich RNA-binding protein	-	0.742805	0.620751	NS	1.71605	0.861589	-0.994016
Cluster-4871.231288;orf1	unknown [Zea mays]	-	1.13252	1.20452	NS	1.0238	0.49668	-1.04354
Cluster-4871.231719;orf1	uncharacterized protein LOC103643994 [Zea mays]	-	0.97992	0.923769	NS	1.071	0.69697	-0.619791
Cluster-4871.233704;	NA	basic endochitinase B	0.917542	0.954506	NS	1.43057	0.841488	-0.765578
Cluster-4871.233760;	NA	-	0.690476	0.760322	NS	0.860029	0.564955	-0.60625
Cluster-4871.236537;orf1	phytoene synthase [Saccharum hybrid cultivar R570]	-	1.12287	0.890402	NS	1.19738	0.77821	-0.621655
Cluster-4871.238819;orf1	glycine-rich RNA-binding protein 2	-	0.929259	1.0519	NS	1.02886	0.484462	-1.0866
Cluster-4871.241008;	NA	cytochrome b6-f complex iron-sulfur subunit	1.52874	1.29718	NS	0.842124	0.556845	-0.596759
Cluster-4871.241123;orf1	hypothetical protein	serine/threonine-protein phosphatase 4 regulatory subunit 2	1.14484	0.774011	NS	1.02614	0.653484	-0.651009
Cluster-4871.241984;	NA	beta-glucosidase	1.37217	1.00575	NS	1.81742	0.886289	-1.03604
Cluster-4871.242336;orf1	CHD3-type chromatin-remodeling factor PICKLE	chromodomain-helicase-DNA-binding protein 4	0.954395	0.857143	NS	1.05301	0.564935	-0.898356
Cluster-4871.246345;orf1	hypothetical protein	-	0.907575	0.869055	NS	0.966051	0.60608	-0.67259
Cluster-4871.24642;orf1	disease resistance response protein [Saccharum hybrid cultivar R570]	-	0.55303	0.774179	NS	1.70527	1.00045	-0.769349
Cluster-4871.248303;orf1	hypothetical protein	-	1.12923	0.912329	NS	0.907662	0.553425	-0.713768
Cluster-4871.248647;	NA	cathepsin F	1.31923	0.875975	NS	1.10314	0.594904	-0.89089
Cluster-4871.249491;	NA	-	0.948226	0.715476	NS	1.05391	0.536905	-0.973008
Cluster-4871.250784;	NA	nuclear transcription Y subunit beta	0.903292	1.09412	NS	1.38477	0.831373	-0.736083
Cluster-4871.251146;orf1	hypothetical protein	-	1.13091	0.863832	NS	1.14545	0.637708	-0.844952
Cluster-4871.264893;orf1	UDP-glycosyltransferase 86A1 [Zea mays]	-	0.494652	0.563632	NS	1.2861	0.670747	-0.939157
Cluster-4871.265976;orf1	PREDICTED:	-	0.918453	0.727969	NS	1.29088	0.854406	-0.595359
Cluster-4871.277129;orf1	hypothetical protein	-	1.10943	0.91606	NS	1.23939	0.817152	-0.600958
Cluster-4871.287929;orf1	tetratricopeptide repeat protein KIAA0103 [Zea mays]	-	1.05999	0.715647	NS	1.03722	0.617686	-0.74777
Cluster-4871.291798;orf1	dihydrolipoyl dehydrogenase, mitochondrial	dihydrolipoamide dehydrogenase	0.998616	0.934599	NS	0.871097	0.505485	-0.785164
Cluster-4871.293456;orf1	glutathione	glutathionyl-hydroquinone reductase	1.22352	1.64072	NS	0.841455	0.472056	-0.833929
Cluster-4871.298166;orf1	hypothetical protein	-	1.34127	1.1104	NS	1.21627	0.787724	-0.626702
Cluster-4871.298426;orf1	hypothetical protein	-	1.02843	0.740419	NS	0.868843	0.470448	-0.885061
Cluster-4871.30094;orf2	peptide methionine sulfoxide reductase	peptide-methionine (S)-S-oxide reductase	0.771732	0.769091	NS	1.4427	0.790303	-0.868291
Cluster-4871.312223;orf1	hypothetical protein	chaperonin GroES	1.11652	0.944833	NS	1.18295	0.771807	-0.616071
Cluster-4871.319881;	NA	-	0.961834	0.900082	NS	1.15636	0.757576	-0.610123
Cluster-4871.321138;orf1	hypothetical protein	-	1.17821	1.00852	NS	1.19877	0.71733	-0.740851
Cluster-4871.347800;orf1	hypothetical protein	-	0.650974	0.549608	NS	1.07684	0.319408	-1.75333
Cluster-4871.352817;orf1	hypothetical protein	COP9 signalosome complex subunit 8	1.15023	1.11758	NS	1.42156	0.91251	-0.639559
Cluster-4871.53418;orf1	unknown [Zea mays]	BR-signaling kinase	1.56989	1.22215	NS	1.40143	0.90842	-0.625472
Cluster-4871.57321;orf1	hypothetical protein	-	0.782523	0.9155	NS	1.43741	0.817522	-0.81414
Cluster-4871.58890;	NA	aspartate kinase	0.966058	0.781949	NS	1.02521	0.668563	-0.61679
Cluster-4871.84247;orf1	hypothetical protein	WD repeat-containing protein 61	1.18447	0.947644	NS	0.982305	0.630017	-0.640779
a NA = not available; NS = non significant
