# Supplementary material for: Identification of Differentially Expressed Proteins in Sugarcane in Response to Infection by Xanthomonas albilineans Using iTRAQ Quantitative Proteomics
Source: Microorganisms. 2020 Jan 3;8(1):76. doi: 10.3390/microorganisms8010076 (PMC7023244; doi:10.3390/microorganisms8010076)
Supplement: Supplementary file 1 [file microorganisms-08-00076-s001.zip › Supplemental files-20191216/Table S4-20191106.xlsx]

## Sheet: Sheet1
Table S4 KEGG pathway enrichment analysis of differentially expressed proteins (DEPs) identified in sugarcane cultivars LCP85-384 (resistant to leaf scald) and ROC20 (susceptible to leaf scald) after inoculation with Xanthomonas albilineans
No.	Pathyway ID	Pathway	Count
1	map01100	Metabolic pathways	62
2	map01110	Biosynthesis of secondary metabolites	29
3	map00520	Amino sugar and nucleotide sugar metabolism	8
4	map00250	Alanine, aspartate and glutamate metabolism	7
5	map00940	Phenylpropanoid biosynthesis	7
6	map04120	Ubiquitin mediated proteolysis	5
7	map00230	Purine metabolism	5
8	map00920	Sulfur metabolism	5
9	map00270	Cysteine and methionine metabolism	5
10	map00630	Glyoxylate and dicarboxylate metabolism	4
11	map04146	Peroxisome	4
12	map03013	RNA transport	4
13	map00195	Photosynthesis	4
14	map03010	Ribosome	4
15	map03420	Nucleotide excision repair	3
16	map00561	Glycerolipid metabolism	3
17	map00650	Butanoate metabolism	3
18	map00240	Pyrimidine metabolism	3
19	map00640	Propanoate metabolism	3
20	map00280	Valine, leucine and isoleucine degradation	3
21	map00480	Glutathione metabolism	3
22	map03018	RNA degradation	3
23	map01230	Biosynthesis of amino acids	3
24	map00511	Other glycan degradation	2
25	map00604	Glycosphingolipid biosynthesis - ganglio series	2
26	map00531	Glycosaminoglycan degradation	2
27	map00790	Folate biosynthesis	2
28	map00603	Glycosphingolipid biosynthesis - globo and isoglobo series	2
29	map04070	Phosphatidylinositol signaling system	2
30	map00564	Glycerophospholipid metabolism	2
31	map00220	Arginine biosynthesis	2
32	map04075	Plant hormone signal transduction	2
33	map00460	Cyanoamino acid metabolism	2
34	map04016	MAPK signaling pathway - plant	2
35	map00908	Zeatin biosynthesis	2
36	map00196	Photosynthesis - antenna proteins	2
37	map00770	Pantothenate and CoA biosynthesis	2
38	map00350	Tyrosine metabolism	2
39	map00620	Pyruvate metabolism	2
40	map00261	Monobactam biosynthesis	2
41	map00260	Glycine, serine and threonine metabolism	2
42	map00945	Stilbenoid, diarylheptanoid and gingerol biosynthesis	1
43	map03410	Base excision repair	1
44	map00941	Flavonoid biosynthesis	1
45	map04136	Autophagy - other	1
46	map03430	Mismatch repair	1
47	map03030	DNA replication	1
48	map03060	Protein export	1
49	map00901	Indole alkaloid biosynthesis	1
50	map00430	Taurine and hypotaurine metabolism	1
51	map00410	beta-Alanine metabolism	1
52	map00900	Terpenoid backbone biosynthesis	1
53	map00970	Aminoacyl-tRNA biosynthesis	1
54	map00190	Oxidative phosphorylation	1
